# Supplementary material for: Composition and Long-Term Variation Characteristics of Coral Reef Fish Species in Yongle Atoll, Xisha Islands, China
Source: Biology (Basel). 2023 Jul 28;12(8):1062. doi: 10.3390/biology12081062 (PMC10451685; doi:10.3390/biology12081062)
Supplement: Supplementary file 1 [file biology-12-01062-s001.zip]

Archive with 1 entries (1 files):
- biology-2472202-supplementary.pdf
